# Supplementary material for: Species diversity within morpho-functional groups drives diversity dependence in reef ecosystems
Source: PLoS One. 2025 Dec 17;20(12):e0338441. doi: 10.1371/journal.pone.0338441 (PMC12711069; doi:10.1371/journal.pone.0338441)
Supplement: S1 Table — The -PPmodeltest function was used to test for the best preservation model for the given dataset. The 3 models considered here includes homogeneous Poisson process (HPP), time-variable Poisson process (TPP) and non-homogeneous Poisson process of preservation (NHPP). The best model was selected based on the lowest AIC score. (XLSX) [file pone.0338441.s011.xlsx]

## Sheet: Sheet1
Model	Max Likelihood	Q Rates	AICc Scores	dAIC	Significance
HPP	-7684.15	[1.235]	15370.3	1570.67	***
TPP	-6893.5	[1.064, 0.313, 0.728, 1.092, 3.986, 8.637]	13799.7	Best Model	***
NHPP	-8920.1	[0.988]	17842.2	4042.56	***
